# Supplementary material for: Scaling law characteristics and spatiotemporal multicomponent analysis of syphilis from 2016 to 2022 in Zhejiang Province, China
Source: Front Public Health. 2023 Oct 25;11:1275551. doi: 10.3389/fpubh.2023.1275551 (PMC10642232; doi:10.3389/fpubh.2023.1275551)
Supplement: Supplementary file 1 [file Table_1.XLSX]

## Sheet: Sheet1
	Incidence
2016-01-01	2343
2016-02-01	2046
2016-03-01	2943
2016-04-01	2785
2016-05-01	3291
2016-06-01	3050
2016-07-01	3114
2016-08-01	3326
2016-09-01	3096
2016-10-01	2956
2016-11-01	2797
2016-12-01	2686
2017-01-01	2339
2017-02-01	2729
2017-03-01	3171
2017-04-01	2850
2017-05-01	3319
2017-06-01	3220
2017-07-01	3351
2017-08-01	3479
2017-09-01	3246
2017-10-01	2996
2017-11-01	2696
2017-12-01	2419
2018-01-01	2319
2018-02-01	1692
2018-03-01	2663
2018-04-01	2609
2018-05-01	2930
2018-06-01	2730
2018-07-01	3191
2018-08-01	2972
2018-09-01	2804
2018-10-01	2714
2018-11-01	2360
2018-12-01	2065
2019-01-01	1858
2019-02-01	1674
2019-03-01	2353
2019-04-01	2538
2019-05-01	2786
2019-06-01	2612
2019-07-01	2949
2019-08-01	3019
2019-09-01	2834
2019-10-01	2982
2019-11-01	2673
2019-12-01	2430
2020-01-01	1829
2020-02-01	909
2020-03-01	1744
2020-04-01	2209
2020-05-01	2308
2020-06-01	2082
2020-07-01	2295
2020-08-01	2260
2020-09-01	2229
2020-10-01	2200
2020-11-01	2048
2020-12-01	2088
2021-01-01	1793
2021-02-01	1454
2021-03-01	2194
2021-04-01	2235
2021-05-01	2373
2021-06-01	2324
2021-07-01	2411
2021-08-01	2304
2021-09-01	2317
2021-10-01	2145
2021-11-01	2067
2021-12-01	1858
2022-01-01	1505
2022-02-01	1423
2022-03-01	1980
2022-04-01	1725
2022-05-01	2059
2022-06-01	2194
2022-07-01	2272
2022-08-01	2372
2022-09-01	2181
2022-10-01	2029
2022-11-01	1905
2022-12-01	1393
